# Supplementary material for: Impact of Breast Cancer on Cardiometabolic Health in Spanish Women ≥50 Years with Pre-Existing Type 2 Diabetes Mellitus
Source: Cancers (Basel). 2024 Aug 15;16(16):2853. doi: 10.3390/cancers16162853 (PMC11352853; doi:10.3390/cancers16162853)
Supplement: Supplementary file 1 [file cancers-16-02853-s001.zip]

Archive with 1 entries (1 files):
- cancers-3109384-supplementary.pdf
